# Supplementary material for: Acquisition of Immune Privilege in GBM Tumors: Role of Prostaglandins and Bile Salts
Source: Int J Mol Sci. 2023 Feb 6;24(4):3198. doi: 10.3390/ijms24043198 (PMC9958596; doi:10.3390/ijms24043198)
Supplement: Supplementary file 1 [file ijms-24-03198-s001.zip]

Archive with 1 entries (1 files):
- ijms-2135028-supplementary.pdf
